# Supplementary material for: A Novel Lactose/MCC/L-HPC Triple-Based Co-Processed Excipients with Improved Tableting Performance Designed for Metoclopramide Orally Disintegrating Tablets
Source: Pharmaceutics. 2024 Jul 19;16(7):959. doi: 10.3390/pharmaceutics16070959 (PMC11279886; doi:10.3390/pharmaceutics16070959)
Supplement: Supplementary file 1 [file pharmaceutics-16-00959-s001.zip]

Archive with 1 entries (1 files):
- pharmaceutics-3086070-supplementary.pdf
